# Supplementary material for: How the coronavirus pandemic affected the lives of people with ALS and their spouses in the UK from spouses’ perspectives: a qualitative study
Source: Amyotroph Lateral Scler Frontotemporal Degener. 2024 May 8;25(5-6):625–33. doi: 10.1080/21678421.2024.2346501 (PMC11098060; doi:10.1080/21678421.2024.2346501)
Supplement: Supplemental Material [file IAFD_A_2346501_SM4714.zip]

Archive with 4 entries (4 files):
- Supplementary Information 1 Interviewer Characteristics March 2024.docx
- Supplementary Information 2 .docx
- Supplementary Information 3 Topic guide March 2024.docx
- Supplementary Information 4 Themes and Codes.docx
